# Supplementary material for: Efficacy and Safety of Meropenem in Pregnant Women with Upper Urinary Tract Infections: A Retrospective Cohort Study in Romania
Source: Antibiotics (Basel). 2026 Jun 16;15(6):610. doi: 10.3390/antibiotics15060610 (PMC13296016; doi:10.3390/antibiotics15060610)
Supplement: Supplementary file 1 [file antibiotics-15-00610-s001.zip]

Archive with 2 entries (2 files):
- antibiotics-4321975-RECORD Checklist.pdf
- antibiotics-4321975-Table S1-.pdf
